# Supplementary material for: Socially Mediated Shift in Neural Circuits Activation Regulated by Synergistic Neuromodulatory Signaling
Source: eNeuro. 2023 Nov 27;10(11):ENEURO.0311-23.2023. doi: 10.1523/ENEURO.0311-23.2023 (PMC10683552; doi:10.1523/ENEURO.0311-23.2023)
Supplement: Extended Data 1 — Code of the neurocomputational model including all the computational parameters utilized to develop the computational described. Download Supplementary 1, TXT file [file enu-eN-NWR-0311-23-s03.txt]

#################
# Title: "Socially mediated shift in neural circuits activation  regulated by synergistic neuromodulatory signaling"


# The following is the list of parameters depending on the animal groups and injections


# Control:
# Dominant: d1ei=0.65 and synpara4=0.2
# Subordinat: d1ei=0.25 and synpara4=0.4


# D1 Antagonist:
# Dominant: d1em=0, d1ei=0
# Subordinate: d1em=0, d1ei=0


# GABA Antagonist:
# Dominant: gaba=0, synpara4=0, i2beta=0.024
# Subordinate: gaba=0, synpara4=0, i2beta=0.0072


# Glycine Antagonist:
# Dominant: glyc=0
# Subordinate: glyc=0


######################
# Mauthner-cell parameters

par vf1=-1.2,vf2=18,vf3=12,vf4=17,gca=4,vca=120,gl=2
par gk=8,vl=-60,vk=-84,phi=0.23
par cm=1,kca=1,gkca=0.25,eps=0.005,mu=0.19,ca0=10
par mbiapp=19.5,it0=20000
par fre=1,dur=2,thetas=0,ss=4

par mgsyn=0.1,ms2=0.029,mvsyn=-50
par igsynmax=15,mca0=10,tauagm=10000
par mgca=4,mgkca=0.3,mkca=0.9
par d1em=0.015,synpara1=0.24,gaba=0.4,glyc=0.2


################
# initial conditions
init ev=-30,ew=0.0075,eca=4.6,es=0.03
init iv=-37.6,iw=0.0029,ica=2.06,is=0.0027
init mv=-42.1,mw=0.0017,mca=1.44,igsyn=2.61
init i2v=-37.7,i2w=0.0029,i2ca=2.03,i2s=0.014
#################


# M-cell functions
minf(v)=0.5*(1+tanh((v-vf1)/vf2))
winf(v)=0.5*(1+tanh((v-vf3)/vf4))
tauw(v)=1/cosh((v-vf3)/(2*vf4))

# Synaptic inputs for M-cell
# e2msyn: synaptic input from excitatory cells
# synpara1: g_{E->M}
# d1em: D_{1M}
# es: s_E
# evsyn: v_{E->M}

e2msyn = synpara1*(1+d1em)*igsyn*es*(mv-evsyn)


# i2msyn: synaptic input from inhibitory cells (GABA, Glycine)
# igsyn:g_{I}
# gaba: g_{GA->M}
# is: s_{GA}
# glyc: g_{GL->M}
# i2s: s_{GL}
# ivsyn: v_{GA->M} = v_{GL->M} 

i2msyn = igsyn*(gaba*is +glyc*i2s)*(mv-ivsyn)


# Mauthner-cell equations
# mbiapp: I_{M0}, a baseline external input to the M-cell
# mw: n (a gating variable for the potassium current)in the paper 
# ca0: k_1 in the paper
# mgsyn*ms2*(mv-mvsyn): inhibitory input from other M-cell
# mgsyn: g_{M->M}
# ms2: s_{M}
# mvsyn: v_{M->M}
# winf: n_{infty} in the paper
# tauw(mv): tau_n(v) in the paper 
# igsyn:g_{I}
# igsynmax: g_{Imax}
# mca0: k_2
# tauagm: \rho

mv' = (mbiapp-e2msyn-i2msyn-mgca*minf(mv)*(mv-vca)-gk*mw*(mv-VK)-gl*(mv-Vl)-mgkca*(mca/(mca+ca0))*(mv-VK)-igsyn*mgsyn*ms2*(mv-mvsyn))/cm
mw' = phi*(winf(mv)-mw)/tauw(mv)
mca' = eps*(-mu*gca*minf(mv)*(mv-vca) - mkca*mca)
igsyn'=(igsynmax/(mca+mca0)-igsyn)/tauagm


##################
# Excitatory cell parameters
par ebiapp=43.9,eiapp=35,evsyn=40,ealpha=15,ebeta=0.1
par ecm=20,egsyni=0.5,eeps=0.005

# E-cell functions

esinf(v)=1./(1.+exp(-(v+thetas)/ss))

# Excitatory cell equations
# ebiapp: I_{E0}, a baseline external input to the excitatory cell
# eiapp: W_{E}, a stimulus strength
# Unit square pulse = I(t) 
# dur: pulse duration
# fre: pulse frequency

ev' = (ebiapp+eiapp*(heav(t-it0)*heav(sin(pi*2*fre/1000*t)-sin(5*pi/2-pi*dur*fre/1000)))-gca*minf(ev)*(ev-vca)-gk*ew*(ev-VK)-gl*(ev-Vl)-gkca*(eca/(eca+ca0))*(ev-VK))/ecm
ew' = phi*(winf(ev)-ew)/tauw(ev)
eca' = eps*(-mu*gca*minf(ev)*(ev-vca) - kca*eca)
es' = ealpha*(1-es)*esinf(ev)-ebeta*es


###################
# GABA Inhibitory cell parameters 
par ibiapp=36,ivsyn=-50,ialpha=4,ibeta=0.08,icm=20,synpara2=0.3


isinf(v)=1./(1.+exp(-(v+thetas)/ss))

# Synaptic inputs from E cell: e2isyn
# synpara2: g_{E->GA}
# es: s_{E}
# evsyn: v_{E->GA}

e2isyn = synpara2*es*(iv-evsyn)

# Inhibitory cell equations
# ibiapp: I_{GA0}, a baseline external input to GABA inhibitory cell

iv' = (ibiapp-e2isyn-gca*minf(iv)*(iv-vca)-gk*iw*(iv-VK)-gl*(iv-Vl)-gkca*(ica/(ica+ca0))*(iv-VK))/icm
iw' = phi*(winf(iv)-iw)/tauw(iv)
ica' = eps*(-mu*gca*minf(iv)*(iv-vca) - kca*ica)
is' = ialpha*(1-is)*isinf(iv)-ibeta*is


###################
# Glycine Inhibitory cell parameters 
par i2biapp=36,i2alpha=8.,i2beta=0.024
par d1ei=0.65,synpara3=0.3,synpara4=0.2

# Synaptic input from E cell
# synpara3: g_{E-> GL}
# d1ei: D_{1GL}  
# es: s_{E}
# evsyn: v_{E->GL}

# Glycinergic has D1R so that we need d1 term here.
e2isyn2 = synpara3*(1+d1ei)*es*(i2v-evsyn)

# Synaptic input from GABA
# synpara4: g_{GA->GL}
# is: s_{GA}
# ivsyn: v_{GA->GL}

# Synaptic input from GABA to Glycine
i2isyn2 = synpara4*is*(i2v-ivsyn)


# i2biapp: I_{GL0}, a baseline external input to Glycine inhibitory cell

i2v' = (i2biapp-e2isyn2-i2isyn2-gca*minf(i2v)*(i2v-vca)-gk*i2w*(i2v-VK)-gl*(i2v-Vl)-gkca*(i2ca/(i2ca+ca0))*(i2v-VK))/icm
i2w' = phi*(winf(i2v)-i2w)/tauw(i2v)
i2ca' = eps*(-mu*gca*minf(i2v)*(i2v-vca) - kca*i2ca)
i2s' = i2alpha*(1-i2s)*isinf(i2v)-i2beta*i2s


@ dt=.01,total=70000,njmp=5,trans=0,meth=qualrk,xp=t,yp=mv,xlo=0,xhi=70000,ylo=-50,yhi=40.,bound=500001,maxstor=500001

done
